# Supplementary material for: Exploring the association between school-based peer networks and smoking according to socioeconomic status and tobacco control context: a systematic review
Source: BMC Public Health. 2022 Jan 20;22:142. doi: 10.1186/s12889-021-12333-z (PMC8772141; doi:10.1186/s12889-021-12333-z)
Supplement: Supplementary file 4 — Additional file 4. Data extraction sheet. This additional file includes a table of the key characteristics for and the key information included within each study included in the review. [file 12889_2021_12333_MOESM4_ESM.xlsx]

## Sheet: Data Extraction
Reference			Data quality and date		Participant characteristics					Setting & tobacco control context			Study design and methods						Analysis and results															Conclusions
First author	Year	Title	Quality	Date of data collection	Age	Socioeconomic status		No. of schools	No. participants	Country	Year of smoking ban	School-based?	Study design	Type of social network analysis			How were network data collected?	Attached to larger study	Software used	Basic analyses									In-depth analyses	Summary of main results	Subgroup analyses			Summary of conclusions
						Measure	Score							Ties						Density	centrality	Reciprocity	Transitivity	smoking measure	Smoking prevalence	core group membership	periphery group membership	isolates			Gender	SES
														Directional/reciprocal	Friendship/conversation/advice	Strength
Copeland	2017	Dynamic Associations of Network Isolation and Smoking Behavior	MEDIUM	Eight Waves annually: t1 = 2002; t2=2003; t3=2004; t4= 2005; t5= 2006; t6=2007; t7=2008; t8= 2009	11-12 (t1) 11-12 (t2) 12-13 (t3) 13-14 (t4) 14-15 (t5) 15-16 (t6) 16-17 (t7) 17-18 (t8)	School level: Free school lunch as proxy for SES.	Sampled schools have at least 15% of families eligible for free or reduced school lunch.	Missing (every school with a 6th grade in 28 selected school districts).	14481	USA	Not in paper.	Yes.	Intervention	Directional	Friendship 1 - Open name generator of 7 best/closest friends in grade. 2 - How many close friends in other grades and schools?	No	Questionnaire	Promoting School-Community Partnerships to Enhance Resilience (PROSPER) study	Mplus									Avoided isolate, withdrawn isolate, and externally oriented.	Series of autoregressive latent trajectory models	Models 1-3: 1. Avoided isolation is associated with decreased cigarette use (Hypothesis 1), smoking is associated with increased withdrawn isolation and external orientation (Hypothesis 4), and the relationship between smoking and isolation differs between middle school and high school. 2. Avoided isolation is negatively associated with subsequent smoking (consistent with Hypothesis 1). This asso…				Avoided isolation is associated with decreased subsequent smoking in high school. Smoking increases subsequent avoided and withdrawn isolation, but decreases external orientation.
DeLay	2013	Selecting and retaining friends on the basis of cigarette smoking similarity	HIGH	Two Waves: t1 = Jan 2005; t2 = Jan 2006.	95 % were 15-17 (t1); 16-19 (t2)	Individual level: Parental occupation.	For fathers and mothers, respectively: 27% and 19% reported higher white-collar occupations; 17% and 50% reported lower white-collar occupations; 36% and 17% reported blue-collar occupations; 11% and 4% were private entrepreneurs. Other were students, retired, or not classified.	9	1419	Finland	Not in paper.	Yes.	Longitudinal	Directional	Friendship - Nominate up to three same grade friends whom you most like to spend time with.	No	Questionnaire- paper	No	SIENA	Mean: t1=2.42; t2=2.90		Mean: t1=0.59; t2=0.57	Mean: t1=0.29; t2= 0.30	“Which describes your smoking during the past week?” Response options ranged from 1 (I have never smoked) to 5 (I smoke once a day or more).	Proportion who scored 3 or more. Mean: t1= 0.37 ; t2= 0.42			N=343	Stochastically model co-evolution of adolescent peer networks and changes in cigarette smoking over time	Network effects: Friend selection was based on smoking similarity with smoking both fostering tie creation and preventing tie dissolution. Adolescents maintain ties with others who are similarly high in smoking behavior. Smoking both fosters tie creation and prevents tie dissolution, which implies deselection on the basis of cigarette smoking dissimilarity. Network interaction effects: Intraclass…	No change in cigarette smoking as a function of sex.			Friend similarity on cigarette smoking among 16- to 17-year-old adolescents has origins in selection and deselection, but not socialization. The magnitude of selection and deselection effects varied as a function of the level of cigarette smoking among members of the friendship group to which an individual belonged. Selection effects were strongest among low-smoking groups, whereas deselection ef…
Ennett	2006	The Peer Context of Adolescent Substance Use: Findings from Social Network Analysis	MEDIUM	Five Waves every 6 months: t1 =Spring 2002; t2=Autumn 2002; t3=Spring 2003; t4=Autumn 2003; t5=Spring 2004	t1= 11-14			At Wave 1, 13 schools with middle grades; beginning with Wave 2, because of the transition of eighth graders included six high school.	5104	USA	Not in paper	Yes.	Longitudinal	Directional	Friendship - Nominate from student directory 5 closest friends starting with best.	No	Questionnaire- paper	Context of Adolescent Substance Use Study	SAS and UCINET	Mean= 0.70	Normed indegree: 1.08 (11); 1.03 (13); 0.98 (15) Reach centrality: 1.01 (11); 1.01 (13); 1.00 (15) Betweenness centrality: 0.91 (11); 0.98 (13); 1.04 (15) Bonacich power centrality: 0.98 (11); 0.99 (13) 1.01 (15)	Mean = 0.32		"How many days they had smoked cigarettes in the past 3 months" response from 0 to 20 days or more - calculated into binary.	0.15				Hierarchical generalized linear models	Social Embeddedness: 1 - Those who nominated more friends outside the network had higher odds of cigarette smoking at ages 11, 13, and 15. 2 - Adolescents with higher density network neighborhoods had significantly lower odds of recent smoking at age 15. 3 - Adolescents with a best friend who reciprocated had significantly lower odds of smoking at ages 11 and 13. Social position was associated on…				Results show adolescents in less dense networks and networks with higher smoking prevalence were more likely to smoke.
Ennett	2008	Peer smoking, other peer attributes, and adolescent cigarette smoking: a social network analysis	MEDIUM	Five Waves every 6 months: t1 =Spring 2002; t2=Autumn 2002; t3=Spring 2003; t4=Autumn 2003; t5=Spring 2004	t1= 11-14	Individual level: Parent education	For 39% the highest education attained by either parent was high school or less.	At Wave 1, 13 schools with middle grades; beginning with Wave 2, because of the transition of eighth graders included six high school.	6579	USA	Not in paper	Yes.	Longitudinal	Directional	Friendship - Nominate from student directory 5 closest friends starting with best.	No	Questionnaire- paper	Context of Adolescent Substance Use Study	SAS and UCINET		Model 1 - −0.03 (0.02); Model 2 - 0.07 (0.05)	Model 1= 0.001 (0.00); model 2= 0.001 (0.01		Adolescent Smoking Involvement - recent (past 3 months) smoking involvement using six items from the revised Fagerstrom Test for Nicotine Dependence					Hierarchical growth models	Among the network control variables, having more friends not in the school network (B=0.02, p<0.001) and larger school size (B=0.00, p< 0.001) were significantly positively related to smoking involvement whereas the number of friends was not.				Friend smoking, the peer variable most often examined in research on adolescent smoking, was confirmed as a risk factor for smoking involvement, as was smoking by schoolmates. The primary contribution of the current analysis, however, was to demonstrate the contribution of other peer variables net of the smoking behavior of peers. Indicators of embeddedness in friendships, friendship quality, and…
Forster	2015	The protective role of school friendship ties for substance use and aggressive behaviors among middle school students	LOW	?	12-14 - Mean = 13.22	District level; Median household income	$44,000, approximately $14,000 less than the median household income of California.	1	184	USA	Not in paper	Yes.	Cross-sectional	Directional	Friendship - Nominate their 5 best friends.	No	Questionnaire- paper	Part of a school-based violence prevention program (missing name)	Stata and UCINET		Indegree (popularity) and tobacco = 1.00 (OR) 0.78 (95%) 1.26 (CI); Out degree (belonging) = 0.55 (OR), 0.40 (95%), 0.78 (CI).			5-item measure self report lifetime use of tobacco.	0.17			The 25 isolates were more likely to be African American, smoke tobacco, and smoke marijuana (p<.05).	Logistic Regression	Higher out-degree values were protective for tobacco (p<.01) and having gang-affiliated friends was a significant risk factor for lifetime tobacco (p<.01).				Our finding that out-degree was inversely associated with tobacco use suggests that students who nominate more of their schoolmates as close friends were less likely to have experimented with these behaviors. Rather than popularity (number of friendship nominations received from other students), it is the perception of peers within school as important sources for friendship and support that was p…
Hall	2007	Adolescent smoking networks: the effects of influence and selection on future smoking	MEDIUM	2001	Mean= 12.2 years	Ethnicity and number of rooms in house	38% Latino, 23% Asian-American, 2% African-American, 20% Caucasian, and 17% other.	61 classrooms, 6 schools	880	USA		yes	Longitudinal	Directional	Friendship nominations up to 5	no	Questionnaire	no	Stata and LISREL										Odds ratios and structural equations modelling	Results indicate that being selected by smokers predicts selecting smokers in 7th grade (AOR = 21.66, p < .05). The relationship between susceptible smokers' influence in 6th grade and selecting smokers in 7 th grade approached significance (AOR = 2.78, p < .10), as did the relationship between susceptible smokers influence in 6th grade and selecting users in 7th grade (AOR = 3.19, p < . 10). Net…				(6.1) The present investigation sought to explore the role of peer influence and selection in smoking behavior over two time periods. In 6th grade, selection processes appeared to have a direct impact on future smoking and intent to smoke, while influence processes tended to shape 7 th grade peer environment, which indirectly affected smoking susceptibility. These results reinforce prior research…
Huisman	2014	Does it matter what friends think, say, or do? The role of friends' smoking attitudes and behavior for Dutch adolescents' smoking behavior	MEDIUM	Two Waves: t1= 2008; t2=2009	Mean per school: 1 = 13.281; 2=13.358; 3=13.518; 4 = 13.564.			4	857	Netherlands	Not in paper	Yes.	Longitudinal	Directional	Friendship - Nominate 15 names of their friends within the second grade of their school.	No	Questionnaire	No	RSIENA		Outdegree (density) - School 1 - Model 1 = -2.430∗∗∗, Model 2 = -2.431∗∗∗; School 2 - Model 1 = -2.688∗∗∗ =, Model 2= −2.688∗∗∗; School 3 - Model 1 = −2.458∗∗∗, Model 2 = −2.458∗∗∗; School 4 - Model 1 −2.314∗∗∗, Model 2−2.314∗∗∗;	School 1 - Model 1 = 1.693∗∗∗; Model 2= 1.691∗∗∗; School 2 - Model 1= 1.832∗∗∗; Model 2 = 1.834∗∗∗; School 3 - Model 1 = 1.639∗∗∗, Model 2 = 1.645∗∗∗; School 4 = Model 1 = 1.346∗∗∗, Model 2 = 1.344∗∗∗;	Transitivity School 1 - Model 1 = 0.207∗∗∗ Model 2 = 0.207∗∗∗; School 2 - Model 1 = .220∗∗∗, Model 2 = .220∗∗∗; School 3 - Model 1 = .222∗∗∗, Model 2 = .222∗∗∗ School 4 - Model 1 =.182∗∗∗, Model 2 = .182∗∗∗	Two item frequency–quantity interaction measure on smoking behavior.					Stochastic Actor-Based Models	Except for School One, the significant and positive smoking similarity effect in all models indicates that students select friends on similar smoking behavior. (School 2 - Model 1 = .819∗∗, Model 2 = .827∗∗∗; school 3- Model 1 = .721∗∗∗, model 2 = .719∗∗; school 4 - Model 1 .696∗∗, model 2 = .693∗∗). Model One of the analysis of School Two shows that friends’ average attitudes toward smoking nega…	There is no significant gender difference in smoking behavior after controlling for friendship selection.			The findings of this study suggest that in a school that houses the preparatory vocational education, intermediate general education, and academic preparatory education track, friends’ attitudes towards smoking are of relevance. Except for the findings in School One, the results of this study indicate that friends tend to select each other on similar smoking habits (behaviour).
Huisman	2012	The social network, socioeconomic background, and school type of adolescent smokers	MEDIUM	Two Waves : t1 = Beginning 2008 school year; t2=post 6 months.	13-14	Individual level: Parental educational level - highest of both parents. School level: - School Type	Individual - Lower secondary or lower education = 16.3%; Upper secondary general education = 18.4 %; Upper secondary vocational education 6.8 %; Tertiary education 20.8%; Unknown = 26.6%; Missing 11.0 % School - Preparatory vocational education = 61.8%; Intermediate general education = 15.2%; University preparatory secondary education = 23%	5	961	Netherlands	Not in paper	Yes.	Longitudinal	Directional	Friendship - 15 names of their friends within the second grade of their school.	No	Questionnaire	No.	SIENA		Out-degree (density) coeff. = -2.514 (0.000)	Coeff.= 1.763 (0.000)	Transitive triplets coeff. = 0.203 (0.000)	Two item frequency–quantity interaction measure on smoking behavior.					Stochastic Actor-Based Models for network dynamics.	Friendship selection - The positive and significant smoking ego effect (coeff. = 0.045 (0.000)) shows that smoking increases the likelihood of nominating other students as friends. The positive and significant smoking alter effect (coeff.=0.422 (0.000)) indicates that students who smoke are more likely to be nominated as a friend by other students. The smoking similarity effect is positive and si…	Selection - The effect of gender similarity is positive and significant (coeff.= 0.675 (0.000) which shows that gender assortment influences selection. Influence - The gender effect on smoking is non-significant (coeff. = 0.1478 ( 0.131)).	Influence - Parental educational level are nonsignificant - Unknown = -0.2422 (0.085); Lower secondary or lower = -0.0871 (0.586); Upper secondary vocational = -0.0726 (0.645); Upper secondary general = -0.2386 (0.238). Preparatory vocational education =0.1600 (0.238) and intermediate general education = 0.2649 (0.088) are also nonsignificant implying that, on top of social influence by friends, …		When controlling for friendship selection, the influence of friends still plays a significant role in adolescent smoking behavior, and suggests that socioeconomic background and school type effects on smoking are mediated by the friendship networks at school.
Kiuru	2010	Pressure to drink but not to smoke: Disentangling selection and socialization in adolescent peer networks and peer groups	HIGH	Two Waves annually: t1 = Jan 2005; t2= Jan 2006	Mean at t1 = 16.36			9	1419	Finland	Not in paper	Yes.	Longitudinal	Directional	Friendship -Nominate up to three same-grade schoolmates with whom they most liked to spend time.	No	Questionnaire - paper.	FinEdu	SIENA		Outdegree =-2.54 (p < .001) Popularity of alter (squared) = -0.28 (p < .001)	Reciprocity = 2.01 (p < .001)	Transitivity = 0.54 (p < .001)	Frequency of smoking tobacco. “ Which best describes your smoking?” 1= I never have smoked to 5=at least once a day.	Average smoking behavior was slightly below the mid-point of the scale (less than once a week, linear tendency), and changes in tobacco use significantly differed as a function of initial levels (quadratic tendency). That is, those who initially reported light smoking were more apt to subsequently report heavier smoking at a later time.				Actor-based models of network behavioral dynamics.	Selection - Youth tended to select peers with similar levels of tobacco use (selection =0.53 (p < .001). Smoking was associated with receiving more peer nominations (attribute alter= 0.08 (p < .01), but was unrelated to the number of nominations made (attribute ego = -0.04). Socialization - Youths did not adopt the smoking behaviors of the peers they had nominated (total behavior similarity = 0.0…	Gender. - No evidence of gender moderation in socialization. Individual smoking behaviors differed for males and females, with males reporting a greater increase in smoking compared to females (effect from gender = 0.29 (p < .05).			Selection (but not socialization) contributed to similarity of tobacco use.
Kobus	2010	Interplay of network position and peer substance use in early adolescent cigarette, alcohol, and marijuana use	MEDIUM	1997	11 to 14	no		1	163	Chicago, US	2008	yes	cross-sectional				Questionnaire 6 friemnds	no	FNET					During the past 6 months how often did you smoke					Network position and smoking generalised linear models and ANOVA	Liaisons smoked significantly more than isolates and members. The effect of measured peer use on their likelihood to smoke was stronger for isolates and members, than for liaisons. The effect of perceived peer use was higher for members versus liaisons				Liasons smoke more, but isolates and members are more influenced by smokig in their peer networks
Lakon	2012	Social integration in friendship networks: The synergy of network structure and peer influence in relation to cigarette smoking among high risk adolescents	MEDIUM	One Wave: 2004	t1 = 12-21?			Missing (7 districts which provided classrooms which were randomly assigned to intervention arm).	851	USA	Not in paper	Yes.	Cross-sectional	Directional	Friendship - Nominate up to five best friends in the class from roster.	No	Questionnaire	Data from first wave of longitudinal intervention study with three arms: control; Project Towards No Drug Use (TND), a prevention curriculum designed for adolescents; peer-led interactive version of TND which provided a social network aspect to TND.	SAS (Proc Mixed)	Personal network density Model 1 = 1.097 (6.352); Model 2 = 2.450 (6.237)	In-degree centrality Model 2 = .207** (.076) Average path length - Model 1 = .012 (.019); Model 2 = .016 (.019)	Reciprocity =Model 1 = .228 (.116)	Bridging= Model 1 - .109 (.282); Model 2 = .174 (.284)	Past month cigarette smoking - “About how many times have you smoked cigarettes in the last month (30 days)” (11 categories from 0 to 91+ times.	0.4	Clustering - Model 1 = -1.477 (3.304); Model 2 = -2.109 (3.325)			Hierarchical Linear Modelling	Model 1 indicated: reciprocity was significantly related to past month cigarette smoking (b= .228, p <.05, one-tailed test), and best friend network smoking, classroom best friend network smoking and perceived normative beliefs about drug use, were significantly related to past month cigarette smoking (b= 6.947, p <.01; b= .342, p< .05; b =.164, p < .05, respectively). Model 2 indicated: in-degre…				Being central in networks was significantly and positively related to past month cigarette smoking, across all study models. In addition, there is modest evidence that the number of reciprocated friendship ties was positively related to past month cigarette smoking. There is also some modest evidence that the relationship between having reciprocated friendships and past month cigarette smoking wa…
Lorant	2017	Social network and inequalities in smoking amongst school-aged adolescents in six European countries	MEDIUM	One Wave: 2013	t1 = 14-16	Individual levels: Father’s and mother’s education, family affluence, subjective social status, parental working status, and housing ownership.		50	11,015 (10,604 complete records)	Europe (Namur, Belgium; Tampere, Finland; Hanover, Germany; Latina, Italy; Amersfoort, Netherlands; and Coimbra, Portugal)	Not in paper	Yes.	Cross-sectional	Directional	Friendship - Nominate up to five friends - ‘‘Who are your best and closest friends?’’ from student directory of two grades (except in Finland where free recall was used).	No	Questionnaire - paper.	Tackling Smoking Inequalities: Learning from Natural Experiments (SILNE)	SAS					Three smoking variables were used: ever tried smoking, a regular smoker (smoking at least one cigarette/day), and a nicotine dependence score (the Stanford dependence index).	Whole chort: Tried = 46.6%; Regular. = 16.9%; Dependence = 2.2%. By SE categories (one measure but there are several) (0 high SES) Tried = 42.0%; Regular = 14.5%; Dependent = 1.9 (1) Tried = 46.0, Regular = 16%; Dependent = 2.3% (2) Tried = 48.4%; Regular = 18.4%; Dependent = 2.6% (3) Tried = 51.0; Regular = 20.6%; Dependent = 3.1% (4) Tried = 55.3; Regular = 23.5%; Dependent = 3.3% 5 (low) Tried…				Logistic Regression: Model 1 - Regressed the SES variable on regular smoking, controlling for age group and sex; Model 2, we added exposures to friends’ smoking; Model 3, we added social homophily on parental education and we tested for the interaction. In Model 4, we added family smoking.	Model 1 - Logistic regression displayed an increasing risk of regular smoking as socio-economic status decreased. The odds ratio (OR) increased by 26 % for each 10 % increase of smoking prevalence amongst first-degree friends and by 22 % for each 10 % increase amongst second-degree friends. Model 2- The higher the relative distance to smokers, the lower the OR of smoking.		Model 3 - Being homophilous regarding parental education led to a lower OR (OR = 0.88). The result of a test of interaction between homophily and SES was not significant (Wald v2 = 0.50, p = 0.47). The OR of smoking associated with low-SES categories decreased in Model 2 compared with Model 1, as well as in Model 3 compared with Model 2, particularly for adolescents in the two lowest SES categori…		Lower socio-economic groups were more likely to smoke and were more frequently exposed to smoking by their close and distant friends, compared with adolescents of higher SES. The smoking risk of the lowest socio-economic group decreased after controlling for friends smoking and social homophily. Hence, smoking socio-economic inequalities amongst adolescents are driven by friendship networks.
McMillan	2018	Peer Influence, Friend Selection, and Gender: How Network Processes Shape Adolescent Smoking, Drinking, And Delinquency	HIGH	Five Waves for two cohorts: Cohort 1 t1 = 2002; Cohort 2 t1=2003.	t1 = 11-12			51	13214	USA	Not in paper	Yes.	Longitudinal	Directional	Friendship - Nominate up to seven friends - “who are your best and closest friends in your grade?” Respondents were allowed to nominate up to seven friends. We consider only within-school and within-grade nominations as this allows us to link each respondent to the individual-level data of all peers he or she nominated.	No	Questionnaire	Promoting School-Community Partnerships to Enhance Resilience (PROSPER) study	SIENA					“During the past month, how many times have you smoked any cigarettes?" categories 1=none to 5 = more than once per week recoded into 0 = none, 1=once in the past month, and 2 = more than once in the past month.	0.0981				Stochastic Actor-Oriented Models	The results suggest youth are influenced by their friends’ smoking and prefer to select friends whose participation in risky behaviors is similar to their own. Influence - The coefficients of the friends’ average behavior effects are positive and significant for smoking (Model 1 - b = 0.930, p < 0.001; Model 2 - b = 0.928, p < 0.001). These findings suggest that, even after controlling for friend…	Influence: Coefficients for the interactions between the effect of friends’ average behavior and the effect of being male are not significant in the smoking models (b= 0.035) however, suggesting that gender did not moderate the relationship between peer influence and individual smoking. Selection: For smoking, the coefficient for the interaction is both negative and significant (b = −0.080, p < 0…			Peer influence, and friendship selection contribute to the homophily observed in smoking behaviour for both girls and boys. Gender did not significantly moderate the relationship between peer influence and smoking , however, when compared to boys, girls are even more likely to prefer friends with similar smoking habits.
Mercken	2007	Disentangling social selection and social influence effects on adolescent smoking: the importance of reciprocity in friendships	MEDIUM	Two Waves annually: t1 = Autumn 1998; t2= 1999.	Mean at t1 = 12.7			Missing (Control only)	1886	Netherlands	Not in paper	Yes.	Intervention	Directional	Friendship - Name generator in which each respondent could nominate up to five “best friends” inside and/or outside school. Only best friends from the same grade at the same school were included, because they were also filling in the questionnaire.	No	Questionnaire	European Smoking prevention Framework Approach (ESFA) study	Mplus					Adolescents’ weekly smoking behavior : “On average, how many cigarettes do you smoke during a week (including the weekend)” (0 = 0; 1 = from 0 to 1; 2 = 2–10; 3 = 11–30; 4 = >30).	t1 = 8.2%				Structural Equational Modelling	Non-reciprocal friendships: The association between the smoking behaviour of respondents at t1 and non-reciprocal newly chosen friends at t2 (path 1) was positive and significant (0.451, P < 0.05), indicating that respondents selected non-reciprocal friends with similar smoking behaviour. The association between the smoking behaviour of respondents at t1 and nonreciprocal long-standing friends at…				Social selection and social influence both promote similarity of smoking behaviour, and the impact of each process differs with the degree of reciprocity of friendships.
Mercken (a)	2009	Social influence and selection effects in the context of smoking behavior: changes during early and mid adolescence	MEDIUM	Four Waves: t1 = Autumn 1998; t2 =1999; t3=2000; t4 = 2001 (12, 24, and 30 month follow up), but used three waves (baseline; 12 and 24 month follow ups; 24 and 30 month follow ups)	Mean at t1 = 12.9			Missing (Control only)	1886	Netherlands	Not in paper	Yes.	Intervention	Directional	Friendship - Nominate up to five best friends inside and/or outside school. Only best friends from the same grade at the same school were included, because they were also filling in the questionnaire.	No	Questionnaire	European Smoking prevention Framework Approach (ESFA) study	Mplus					Adolescents’ weekly smoking behavior : “On average, how many cigarettes do you smoke during a week (including the weekend)” (0 = 0; 1 = from 0 to 1; 2 = 2–10; 3 = 11–30; 4 = >30).	Wave 1= 8.25%; Wave 2= 12.66; Wave 3= 22.21%.				Structural Equational Modelling	Selection - The association between the smoking behavior of nonreciprocal future friends at T1 and the respondent at T2 (path 1) was positive and significant for wave 1 ( 0.320 (p < .001) and wave 2 ( 0.113, p <.01), but not for wave 3 ( 0.048, p >.05). Hence, only during the first two waves, respondents selected nonreciprocal friends with similar smoking behavior. The association between the smo…				Smoking-based selection processes decreased over time while the influence of friends increased. Smoking prevention programs should focus on the structure of peer environments besides promoting social influence skills.
Mercken (b)	2009	Dynamics of adolescent friendship networks and smoking behavior: Social network analyses in six European countries	MEDIUM	Four Waves: t1 = Autumn 1998; t2 =1999; t3=2000; t4 = 2001 (12, 24, and 30 month follow up), but used three waves (baseline; 12 and 24 month follow ups; 24 and 30 month follow ups)	Mean 13			17 Danish, 11 Finnish, 9 Dutch, 8 Portugese, 4 UK & 21 Spanish	7704	Denmark, Finland, Netherlands, Portugal, UK, Spain	Not in paper	Yes.	Intervention	Directional	Friendship - Nominate up to five best friends inside and/or outside school. Only best friends from the same grade at the same school were included, because they were also filling in the questionnaire.	No	Questionnaire	European Smoking prevention Framework Approach (ESFA) study	SIENA			Denmark = 1.46, Finland= 1.56, Netherlands= 2.25, Portugal= 1.42, UK= 1.23, Spain= 0.96	Denmark = 0.93, Finland= 1.18, Netherlands= 1.26, Portugal= 1.39, UK= 1.57, Spain= 0.70	Adolescents’ weekly smoking behavior : “On average, how many cigarettes do you smoke during a week (including the weekend)” (0 = 0; 1 = from 0 to 1; 2 = 2–10; 3 = 11–30; 4 = >30).					Actor based model	Selection - Smokers were more likely to choose friends who were smokers and seek reciprocity. Influence - adolescents were onky influenced to smoke by their friends in Finland and the Netherlands.				Smoking based friendship selection explained a higher proportion of similarity in smoking behaviour among friends than influence of friends' smoking behaviour.
Mercken (a)	2010	Dynamics of adolescent friendship networks and smoking behavior	HIGH	Four Waves: t1 = Autumn 1998; t2 =1999; t3=2000; t4 = 2001 (12, 24, and 30 month follow up).	Mean age at t1 = 13.4			11 (control schools)	1326	Finland	Not in paper.	Yes.	Intervention	Directional	Friendship - Nominate up to five best friends inside and/or outside school. Only best friends from the same grade at the same school were included, because they were also filling in the questionnaire.	No	Questionnaire	European Smoking prevention Framework Approach (ESFA) study	SIENNA					Adolescents’ weekly smoking behavior : “On average, how many cigarettes do you smoke during a week (including the weekend)” (0 = 0; 1 = from 0 to 1; 2 = 2–10; 3 = 11–30; 4 = >30).					Actor based model for the co-evolution of friendship networks and smoking behavior	Selection - Adolescents who smoked more had a greater tendency to choose friends who likewise scored high on smoking behavior as indicated by the significant interaction smoking ego by smoking alter effect (chi-square = 70.8, df = 22, p < 0.001). There were no significant main effects of the smoking behavior of the adolescent or the potential friend on friendship selection. Influence - Adolescent…				Findings suggest that selection as well as influence processes play an important role in adolescent smoking behavior. Selection had a relatively stronger role than influence, in particular when selecting non-reciprocal friends. The strength of both influence and selection processes decreased over time.
Mercken (b)	2010	Smoking-based selection and influence in gender-segregated friendship networks: a social network analysis of adolescent smoking	HIGH	Four Waves: t1 = Autumn 1998; t2 =1999; t3=2000; t4 = 2001 (12, 24, and 30 month follow up).	Mean at t1 = 13.6			9 (control schools)	1163	Finland	Not in paper	Yes.	Intervention	Directional	Friendship - Nominate up to five “best friends” inside and/or outside school. Only best friends from the samegrade at the same school were included, because they were also filling in the questionnaire.	No	Questionnaire	European Smoking prevention Framework Approach (ESFA) study	SIENNA		Outdegree: Male = -2.239; Female = -2.454	Overall: Males = 1.433; Female =1.486 Wave 1:X21male = 0.46; p=0.820 Wave 2: Male = 0.31; Female = 0.51; p=0.012 Wave 3: Male = 0.39; Female = 0.40; p=1.000 Wave 4: Male = 0.31; Female = 0.43; p= 0.047	Overall Male - 1.083; 2.954 Female = 1.335 Wave 1: Male = 0.21; Female = 0.26; p= 0.250 Wave 2: Male = 0.16; Female = 0.34; p=0.004 Wave 3: Male = 0.16; Female = 0.26; p= 0.039 Wave 4: Male = 0.24; Female = 0.26; p= 0.359	Adolescents’ weekly smoking behavior : “On average, how many cigarettes do you smoke during a week (including the weekend)” (0 = 0; 1 = from 0 to 1; 2 = 2–10; 3 = 11–30; 4 = >30).					Stochastic Actor-Based Model	The mean proportion of similarity in smoking behaviour between friends attributed to smoking-based friendship selection was 22% for males and 18% for females. The mean proportion attributed to influence of friendship networks was 15% for males and 21% for females. Trend effects (previous state of friendships and smoking behaviour) accounted for 42% in male and female adolescents, and other determ…	Selection: Males and females tended to nominate more smoking friends when their own smoking behaviour was higher, as indicated by the significant ‘smoking behaviour ego ¥ alter’effects (Male - 0.116; Female 0.110). There were no significant effects of adolescent own smoking and smoking of potential friends on friendship selection. Influence: Females were influenced by their friends’ smoking behav…			Smoking-based selection of friends was found in male as well as female networks. However, support for influence among friends was found only in female networks.
Mercken	2012	A Longitudinal Social Network Analysis of Peer Influence, Peer Selection, and Smoking Behavior Among Adolescents in British Schools	HIGH	One Wave: 2001	12-13 (t1); 13-14 (t2)	Individual level: Family affluence scale which is an index derived from three questions: ‘Does your family have a car or van?’ (0 no, 1 yes, 2 yes, two or more), ‘Do you have your own bedroom for yourself?’ (0 no, 1 yes), and ‘During the last 12 months, did you travel away on holiday with your family?’ (0 not at all, 1 once 2 twice, 3 more than twice). School Level: FSM entitlement	Individual Mean = 3.869 School: Five with 19% of students entitled to free school meals and six with 19% of students entitled to free school meals	11	1677 at T1 1614 at T2	UK (Wales and England)	April-July 2007	Yes.	Longitudinal	Directional	Friendship- Nominate up to 6 close friends	No	Questionnaire- paper	No	SIENNA	Mean = 0.028		mean 0.609	mean 0.354					T1, 7.2% of the respondents reported that they were weekly smokers. At T2 and T3, respectively 14.7% and 19.0% reported to be weekly smokers	Actor-based model for network-behavior coevolution	Adolescents had a significant tendency to change their smoking behavior to that of their friends. The mean proportion of similarity attributed to smoking-based friendship selection was 23% in period 1 and 33% in period 2. The mean proportion attributed to influence of friendship networks 19% in period 1 and 17% in period 2. Of the total proportion explained by both processes during period 1, 45% …	Gender did not have a significant effect on network and smoking behaviour evolution (at P=0.01)	SES did not have a significant effect on network and smoking behaviour evolution (at P=0.01)		Our findings demonstrate that selection and influence processes both played an important role in creating and maintaining smoking behavior similarity within friendships.
Mulassi	2012	Social networks on smoking, alcohol use and obesity among adolescents attending a school in the city of Lobos, Buenos Aires	LOW	One Wave: t1=Apr 2010	t1 = 14-18			1	296	Buenos Aires	Not in paper	Yes.	Cross-sectional	Directional	Friendship - Nominate up to 10 school friends.	No	Questionnaire	No.	Epi Info and SPSS.		Diameter = 15; average distance separation = 6.16; centrality for smokers (mean: 0.261, 95% CI: 0.256-0.266); the average number of links (degree of connection) of adolescents showed non smokers 11.1 ± 5.46 versus smokers 10.2 ± 4.64 (p= 0.139).			Questions were asked about having the habit or not; and, if the answer was positive, a question about frequency was asked.	18.8% of girls and 16.5% of boys smoked at least a cigarette per day, while it increased to 30.7% and 27.5%, respectively, when the question asked was if she or he had smoked at least one cigarette in the last 6 months				Student t or Mann-Whitney	A smoker has a higher likelihood of becoming related to an adolescent with the same condition than in the case of non smokers (values marked in boxplots but hard to be accurate on actual values)	Clusters of friends, with a predilection for the same sex, are observed. Small clusters from 2 to 5 individuals, unrelated to the giant component in the network, are apparent. The C cluster coefficient of the complete network as 0.410 ± 0.236 and the estimated theoretical one for a random network would be 0.003 (p < 0.001).			The interaction seen within a network favors the acquisition and development of habits that are repeated by imitation or affinity. In contrast to what happens with adults, where smokers in their social networks occupy the periphery of the network,5 in adolescents, smokers location is as central as that of non smokers (centrality and degree of connection), showing youth’s tolerance to the presence…
Osgood	2014	Friendship group position and substance use	MEDIUM	Five waves for two cohorts of students. One cohort began sixth grade in 2002 and the other started in 2003.	t1 (6th - 9th grade) = 11-15.			Missing	Approx. 9,500 for each wave.	USA	Not in paper	Yes.	Longitudinal	Directional	Friendship - Nominate two best friends and five additional friends from their current grade and school.	No	Questionnaire	Promoting School-Community Partnerships to Enhance Resilience (PROSPER) study	HLM 6.08,					Frequency “During the past month, how many times have you smoked any cigarettes?” Dichotomized measures of use to 0 = no past month use and 1 = any past month use.	Wave 1, fall of 6th grade 3.1%; Wave 2, spring of 6th grade 4.6%; Wave 3, spring of 7th grade 8.2%; Wave 4, spring of 8th grade 12.3%; Wave 5, spring of 9th grade 17.4%	77.5% are core group members; 2.7% liaisons.	15.4% are peripheral members.	3.5% are isolates; 0.8 are non-members.	Three level, multi-level logistic regression model that treats the five waves of data (level 1) as nested within individual respondents (level 2), who are nested within the school district cohorts that define the social networks (level 3).	Model 1 - Youth in all other friendship group positions report more cigarette use than core members, which cannot be explained by demographic characteristics and their friends' cigarette use. The difference for isolates is particularly strong (b=0.569, p<0.01) and the one for liaisons is a trend (0.123, p < .10). Model 2 - Adding controls for social integration in other settings reduces the magni…	Girls were also more likely to report cigarette smoking across all three models.			Isolates were more likely to use cigarettes than core members, even controlling for all other factors. All other positions showed at least some evidence of more cigarette use than core members in the first model. In Model 2, significant differences from core members were in evidence for isolates and peripheral members, indicating that both smoke even more than would be expected from their somewha…
Pearson	2006	Adolescent substance use in different social and peer contexts: A social network analysis	LOW	One Wave: 2001	t1 = 13-15	School level: Proportion of pupils in receipt of a clothing grant.	3 ‘higher’ SES schools (1468 pupils) and 5 ‘lower’ SES (1678 pupils). Within schools classified as ‘higher’ SES, the proportion of pupils in receipt of a clothing grant ranged from 7–13%, the range in the ‘lower’ SES schools being 19–50%.	9	3146	UK (Scotland)	Not in paper	Yes.	Cross-sectional	Directional	Friendship - Nominate up to six friends, giving information on whether best friend or just a friend, together with data on their joint activities and where these took place (in or out of school).	No	Questionnaire	Teenage Health in Schools (THiS) study	NEGOPY		Popularity (in-degree): Unpopular 18.3%; Low 15.2%; Mid 14.1%; High 15.0%; Very high 15.0% Expansiveness (Outdegree): Very low 18.8%; Low 13.1%; Normal 15.5%			Asked if they had never smoked (not even a puff), tried smoking once, used to smoke or had given up, or smoked occasionally (sometimes) or regularly (one or more cigarettes a week).	Overall = 15.3%; Large group =11.8%; Small group 15.1%; Peripheral 14.0 %; Tree 14.7 %; Dyad 24.4%; Isolate = 21.4 %				Logistic Regression	For smoking, there was a significant main effect of sociometric position, with lower than average rates among those in groups (large groups =0.54, p=0.000; small groups = 0.77, p= 0.015) and higher rates among dyads (=1.68, p=0.003) and isolates (=1.72, p=0.000). There was no effect of expansiveness.		There was an interaction between school SES and popularity (highest smoking rates among the least popular in lower SES schools, but the most popular in higher SES schools).		Analyses including all three network measures, together with age, gender and school SES found main effects of sociometric position on smoking (lower than average rates among group members, higher than average for pupils in dyads and among isolates). Smoking was positively related to popularity only in higher SES schools, where rates were significantly lower. It is possible that this may represent…
Ragan	2016	Peer beliefs and smoking in adolescence: a longitudinal social network analysis	MEDIUM	Five waves for two cohorts: Cohort 1 t1 = 2002; Cohort 2 t1=2003.	6th - 9th grade			Missing	Data from an average of 6,200 students at each wave and more than 9,000 students overall are analyzed	USA	Not in paper	Yes.	Longitudinal	Directional	Friendships - Nominate up to seven of their best and closest friends in their grade.	No	Questionnaire	Promoting School-Community Partnerships to Enhance Resilience (PROSPER) study	SIENA		Outdegree (density): Model 1 b= −3.199, p < .001. Model 2 b= −3.185 , p < .001. Indegree – popularity (square root) Model 1 b=0.186, p < .001. Model 2 b=0.184, p < .001.	Reciprocity Model 1 b= 1.967, p < .001. Model 2 b= 1.967, p < .001.	Transitive triplets Model 1 b= 0.342, p < .001. Model 2 b= 0.345, p < .001. Balance Model 1 b= 0.100 Model 2 b= 0.100 3–cycles Model 1 b= −0.421, p < .001. Model 2 b= −0.423, p < .001.	“During the past month, how many times have you smoked any cigarettes?” The original five response categories were recoded to “0” (none), “1” (once), and “2” (a few times or more) . Beliefs about smoking: Expectations for smoking combining three statements about whether respondents associate smoking with positive outcomes: “Teens who smoke have more friends,” “Smoking cigarettes makes you look co…					Stochastic Actor-Based Models - Model 1 changes in friendships, model 2 changes in cigarette use; model 3 & 4 about beliefs.	Each structural parameter estimate is statistically significant, indicating that friendship choices are not independent of the choices of others in the network. Results from Model 1 indicate that both cigarette use and beliefs about smoking play a role in shaping adolescent friendships. Adolescents who report more past-month cigarette use (b = 0.100, SE = 0.024, p < 0.001) and who have higher exp…				Peer beliefs about smoking influence cigarette use both directly and through their impact on individual beliefs. Respondents tend to name friends whose beliefs about smoking are similar to their own, and the likelihood of being named as a friend is higher for those who report more positive beliefs about smoking. This suggests peer beliefs about smoking, in addition to peer cigarette use itself, a…
Ramirez-Ortiz	2012	The effects of social networks on tobacco use among high-school adolescents in Mexico	LOW	Two waves: t1 = 2003; t2 = 2004	Mean at t1=15.7; t2=16.6			1	t1=486; t2=399	Mexico	Not in paper	Yes.	Longitudinal	Directional	Friendship -Nominate (name and sex) six best friends in the school and communication frequency.	No	Questionnaire	No.	NetMiner II 2.4.0., SPSS 15.0 and Stata 9.0	Overall Network density means increased from 0.011 + 0.14 to 0.015 + 0.16 (in 2004) indicating that 1.1% of all possible connections among network members existed during the first year, and 1.5% in the second.	Smokers had a lower out-degree in comparison with non-smokers at baseline, however at year two it was the opposite (p= 0.014) and an increase of 0.63 was found among non-smokers (p= 0.013). Smokers had a higher in-degree in comparison with non-smokers at baseline; this was the opposite in the second year (p= 0.018) with a 0.78 among non-smokers (p= 0.013). Non-smokers had a higher out-closeness i…			"Have you ever smoked?" (yes/no) & "Do you smoke currently?" (yes/no).	t1 = 9.5%; t2 = 13.8%				Logistic Regression	Ever used tobacco (OR= 44.98), marginalized-low stratum (OR= 2.16) and in-degree (OR=1.10) predicted tobacco use. Out-degree (OR= 0 .89) and out-in-degree (OR= 0.90) protected against tobacco use. Tobacco ever use in 2003 and in-degree were associated with current tobacco use in 2004 (OR= 42.55 and OR= 1.10, respectively). In contrast, out-degree was a protective factor for current tobacco use in…				Popular students, those receiving many nominations, were at higher risk for tobacco use. Nominating more friends rather than receiving such nominations was protective for tobacco use.
Robert	2019	Academic performance and adolescent smoking in 6 european cities: The role of friendship ties	MEDIUM	One Wave: 2013	t1 = 14-17	Individual level: Parental education.	Low =18.6%; Medium= 28.6%; High = 31.1%; Other/unknown =21.6%	50	11015	Europe (Namur, Belgium; Tampere, Finland; Hanover, Germany; Latina, Italy; Amersfoort, Netherlands; and Coimbra, Portugal)	Not in paper	Yes.	Cross-sectional	Directional	Friendship - Nominate up to five best and closest friends from student directory of two grades (except in Finland where free recall was used).	No	Questionnaire - paper.	Tackling Smoking Inequalities: Learning from Natural Experiments (SILNE)	SAS					Daily smoking was defined as reporting having smoked at least 1 cigarette per day in the last 30 days.	0.132				Logistic Regression - Model 1 - regressed the academic performance variable on daily smoking. Model 2 - added 3 indices of the composition of friendship ties: the composition of institutional social ties imposed by the educational system (school types), friendship ties with daily smokers, and friendship ties with low-performing peers. Model 3 - controlled Model 2 for gender, age, parents’ educati…	Model1 - Low academic performance (OR 3.86, 95% CI 3.28–4.55) was associated with daily smoking. Model 2 - The higher the percentage of friendship ties to daily smokers, the higher the odds of daily smoking (OR = 16.53, 95% CI: 13.36–20.45). A higher percentage of friendship ties with low-performing peers was also associated with higher odds of daily smoking (OR = 1.89, 95% CI: 1.50–2.39). The as…		Model 3 - The risk of daily smoking for low performers decreased slightly between Model 2 and Model 3 (from OR 2.26 to OR 1.99), which suggests that family background and adolescent characteristics slightly confound the association between adolescents’ own performance and daily smoking.		Results show smoking was more prevalent in adolescents with lower academic performance than with higher. This association was stronger in non-vocational schools than in vocational. Adolescents tended to have friendship ties with someone sharing the same smoking status and academic performance. Finally, friendship networks are patterned both on smoking and academic performance. This suggests the e…
Steglich	2012	Actor-based analysis of peer influence in A Stop Smoking In Schools Trial (ASSIST)	MEDIUM	2001-2004	Mean age t2: school A = 12.5; school b = 12.6; school c = 12.7	Individual level: Family Affluence Scale - 0-6 range by answering “Does your family have a car or van?” (No, Yes, or Yes two or more), “Do you have your own bedroom for yourself?” (No or Yes), and “During the last 12 months, how many times did you travel away on holiday with your family?” (Not at all, Once, Twice, or More than twice). School - Free School Meal Entitlement.	Individual: Mean school A: t2 = 4.4; t3=4.2; Mean school B: t2 = 3.6; t3=3.6; Mean school C: t2 = 4.2; t3=4.3. School A = 6.0%; School B = 23.9%; School C = 8.3%.	3 (control schools)	629	UK (Wales and England)	Not in paper	Yes.	Intervention	Directional	Friendship- up to 6 close friends	No	Questionnaire- paper	A Stop Smoking In Schools Trial (ASSIST)	?	Network Density: School A t2=0.029; t3=0.031; t4=0.031. School B t2=0.021; t3= 0.023; t4= 0.020. School C t2=0.019; t3=0.020; t4=0.018.		Reciprocity Index: School A t2=0.64; t3=0.67; t4=0.61. School B t2=0.65; t3= 0.64; t4= 0.66. School C t2=0.57; t3=0.60; t4=0.61.	Transitivity Index: School A t2=0.47; t3=0.45; t4=0.39. School B t2=0.47; t3= 0.45; t4= 0.48. School C t2=0.32; t3=0.38; t4=0.37. 3-Cycle Index: School A t2=0.40; t3=0.40; t4=0.32. School B t2=0.37; t3= 0.38; t4= 0.41. School C t2=0.26; t3=0.32; t4=0.31.	Self-reported cigarette consumption, ranging from 1 (never smoked) to 6 (more than six cigarettes per week).	Average Smoking: School A t2=2.1; t3=2.5; t4=3.0; School B t2=1.7; t3=2.0; t4= 2.4. School C t2=1.9; t3=2.4; t4=2.5.				Stochastic Actor-Based Modelling	Influence: The total similarity parameter, which is significant positive in all the analyses. The positive sign means that whenever students change their smoking behavior over time, they strive to be similar to their friends. Selection: Smoking similarity is significantly positive in all models and observation periods. It expresses tendencies of the students to increase the similarity to their fr…	Influence: The effects of sex are also nonsignificant in the first period, but turn significant in the later period, when boys take up smoking less than girls do.	Influence: The effect of family affluence is also nonsignificant in the first period, but turn significant in the later period, when students from more affluent families prove to be more resistant to smoking.		Results show that the co-evolution of friendship and smoking is a time heterogeneous process, and that results are sensitive to specification details (this is more about aim of paper to assess method though?).
Turner	2006	Could the peer group explain school differences in pupil smoking rates? An exploratory study	LOW	One Wave: 2000	t1 = 13-15			2	896	UK (Scotland)	Not in paper	Yes.	Cross-sectional	Directional	Friendship: Nominate up to six friends.	Strength of a relationship was assessed through type (‘best’ friend), duration (primary school) and location (in/out of school) of friendship, together with joint activities (having a ‘good laugh’).	Questionnaire- paper	Teenage Health in Schools (THiS) study	NEGOPY and SPSS					Smoking status: Indicate if they had never smoked (not even a puff), tried smoking once, used to smoke but had given up, smoked occasionally (sometimes) or regularly (one or more cigarettes a week). Perceived level of smoking in school: Pupils estimated the proportion of pupils smoking (a) in their school (b) in their year group, the response categories being ‘most’, ‘about half’, ‘a few’ and ‘no…	Current smokers Age 13: school 1 = 19.0%; school 2 = 11.7%. Age 15: School 1 = 26.5%; school 2= 10.6%	Group: School 1 = 57.1%; School 2 = 38.2 (p<0:001). Populars: 20.4%; School 2 = 12.5% (p<0:01)	Periphs: School 1=25.4%; School 2 = 27.8%	Dyads: School 1 = 3.5%; School 2= 10.2%. Isolates: School 1 = 14.0%; School 2 = 23.9%	Chi-squared	Smoking Behaviour: In both schools smokers were less likely to be in groups and more likely to be in dyads or isolates than non-smokers. However, this difference between smokers and non-smokers is much more marked in School 2 (e.g. 18% of smokers, 41% of non-smokers in groups) than School 1 (52% vs. 59%). Furthermore, the difference in patterns between the schools is strikingly illustrated by the…	Smoking Behaviour: Sociometric differences between smokers and non-smokers in the two schools were largely confined to females. Attitude: While thE difference in patterns between schools extends to males, among females variation in attitudes by sociometric position is rather similar in each school, those in dyads and isolates being more pro-smoking than those in groups or peripherals. Excepting i…			Findings showed that in the higher smoking school, pupils were more often in groups, smokers were identified as popular, and attitudes (especially among non-smoking females) were more prosmoking. In the lower smoking school, by contrast, there were more isolates and dyads, there were no popular smokers and attitudes (especially among non-smoking females) were much less pro-smoking.
Valente	2005	Do popular students smoke? The association between popularity and smoking among middle school students	MEDIUM	Three Waves: t1 = Jan 2001; t2 = Mar 2001; t3= Jan 2002	t1 6th and 7th grade)= 11-13			16	1486	USA	Not in paper	Yes.	Longitudinal	Directional	Friendship - 1 - Nominate 5 closest friends from class roster. Leaders - Nominate 5 students who make the best leaders for a project in class from the class roster.	No	Questionnaire	Nested within a larger trial evaluating 2 social influence programs for smoking prevention (name missing)	?					Susceptibility to Smoking - Refusing to state they would not smoke in the future & Ever Smoked - Ever taking a puff, ever smoked whole cigarette, smoked any cigarette in the last 30 days) at 1-year follow-up, each coded as no =0 & yes = 1.					Logistic Regression	Both the effect of tobacco use on being well-liked (the tobacco alter effect = .34, p=.30) and the effect of being well-liked on tobacco use (the tobacco indegree effect = -0.1, p=.78)) were nonsignificant. The results indicated a tendency toward hierarchical network closure and a significant trend toward reciprocity, homophily by sex, and sex differences in outgoing nominations and social status…	The association between popularity and smoking was significant for girls only (AOR =9.14; p <.001) and Latinos only (AOR _x0001_ 7.08; p _x0002_ .05). The association between popularity and susceptibility and smoking was statistically significant for Latina girls (AOR =5.65, p<.05; AOR = 8.49, p < .001; respectively). The association between popularity and smoking was strongest for non-White boys…			Popular students increased their susceptibility to smoking and smoking compared to their non-popular peers.
Valente	2013	Variations in network boundary and type: A study of adolescent peer influences	MEDIUM	One Wave: t1=Oct 2010	Mean = 15.1	Individual level: Reduced or free lunch.	0.578	5	1707	USA	Not in paper	Yes.	Cross-sectional	Directional	Friendship (done multiple ways to assess boundaries of networks). Providing a roster of all 10th grade students using a photo ID of each student with an ID number printed below the picture. 1 - “Please think of your seven BEST FRIENDS regardless of where they live or go to school. Be sure to write your friends’ real names and not their nicknames.” 2 - In a separate section we asked respondents to…	No.	Questionnaire- paper	No.	?		Nominations (degree scores): Friend anywhere = 5.42 Anywhere Friend Edges = −6.848 Mutual = 4.073 Triangle = 0.658			Smoking was initially coded into five categories based on responses to six questions regarding smoking frequency and intention, dichotomized into an ever smoked	0.314				Logistic Regression and Exponential Random Graph Models	LR - Network exposure effects which showed that friends’ smoking was associated with individual smoking for all three friendship networks (class, grade and community). The magnitude (and SE) of the ego-centric friend network associations (adjusted odds ratios of 37.1 smoking)) was considerably higher than the grade or class networks. As expected, the grade-level adjusted odds ratios were higher t…				Results of logistic regression models show that associations were strongest when the boundary condition was least constrained and that associations were stronger for friendship networks than for other ones. Additionally, ERGM estimations show that grade-level friendship networks returned significant homophily effects more frequently than the classroom networks. This study validates existing theor…
Van Ryzin	2016	Being well-liked predicts increased use of alcohol but not tobacco in early adolescence	MEDIUM	Three Waves: t1= Fall 2000; t2 = 2001; t3=2002	Mean age t1 = 12.14			8	1289	USA	Not in paper	Yes.	Longitudinal	Directional	Group- Nominate as many student in their grade whom they would like to be in a group.	No.	Questionnaire	No.	RSIENA	Number of network ties (mean): Wave 1 = 1451 Wave 2 = 2256 Wave 3 = 2441 Density (percentage): Wave 1 = 5.1% Wave 2 = 8.4% Wave 3 = 8.8% Change in network ties - Distance (n of changed ties): Wave 1- 2 = 2366 Wave 2-3 = 2837	Outdegree mean (per student): Wave 1 = 8.41 Wave 2: 13.44 Wave 3: 14.32	Reciprocity (percentage) Wave 1 - 19.5% Wave 2 -23.7% Wave 3 26.4% Reciprocity (tendency to reciprocate friend nominations) = 1.21 (p<001)	Transitive triplets (tendency to nominate friends of friends—hierarchical) = .13 (p<.001) 3-cycles (tendency to nominate friends of friends—egalitarian) = −.15 (p<.001)	Indicate the number of occasions they had used tobacco during the past month. Coded as: 1 (none), 2(1–3 times), 3 (4–6 times), 4 (7–9 times), and 5 (more than 9 times).	Wave 1: School 1 = 5.38%; 2 = 0.49%; 3= 0.85%; 4 = 6.02%; 5 = 3.12%; 6 = 2.52%; 7=3.91%; 8 = 2.80% Wave 2: School 1 = 3.36%; 2 = 3.81%; 3= 3.28%; 4 = 3.97%; 5 = 7.75%; 6 = 3.90%; 7=4.48%; 8 =4.55% Wave 3: School 1 = 9.91%; 2 = 5.94%; 3= 5.60%; 4 = 9.09%; 5 = 14.75%; 6 = 9.32%; 7=6.57%; 8 = 7.27%				Stochastic Actor- Based Model	Both the effect of tobacco use on being well-liked (the tobacco alter effect = .34, p=.30) and the effect of being well-liked on tobacco use (the tobacco indegree effect = -0.1, p=.78)) were nonsignificant. The results indicated a tendency toward hierarchical network closure and a significant trend toward reciprocity, homophily by sex, and sex differences in outgoing nominations and social status…	No sex differences in tobacco use were found.			Our results indicated no significant effects for tobacco use, hence, being well-liked did not significantly predicted tobacco use or that tobacco use contributes to elevated peer status.
																			5
